# Supplementary material for: Long‐term drought effects on the thermal sensitivity of Amazon forest trees
Source: Plant Cell Environ. 2022 Oct 20;46(1):185–98. doi: 10.1111/pce.14465 (PMC10092618; doi:10.1111/pce.14465)
Supplement: Supplementary file 1 — Supporting information. [file PCE-46-185-s001.xlsx]

## Sheet: Cover sheet
New Phytologist Supporting Information
Article title: Long-term drought effects on the thermal sensitivity of Amazon forest trees
Authors: Emma M. Docherty, Emanuel Gloor, Daniela Sponchiado, Martin Gilpin, Carlos A. D. Pinto, Haroldo M. Junior, Ingrid Coughlin, Leandro Ferreira, João A. S. Junior, Antonio C. L. da Costa, Patrick Meir and David Galbraith
Supplimentary data file: This data file contains all the data used within the above manuscript. Specifically we list the following variables for each of the trees we studied:
Treatment	Whether the tree is located in the control or TFE treatment plot
Species	Species identification
Drought tolerance	Drought tolerance status
DBH	Diameter at breast height (cm)
Q10	Factor of Rnet increase for every 10 ˚C increase in temperature (unitless)
R25	Respiration rate at Tleaf 25 ˚C (µmol m-2 s-1)
R30	Respiration rate at Tleaf 30 ˚C (µmol m-2 s-1)
R45	Respiration rate at Tleaf 45 ˚C (µmol m-2 s-1)
Topt	Optimum temperature for Anet (˚C)
Aopt	Net photosynthesis rate at Topt of Anet (µmol m-2 s-1)
Tspan	Temperature range over which Anet is maintained > 80% of Aopt (˚C)
Tmax	High end temperature at which Anet reaches zero (˚C)
ToptETR	Optimum temperature for electron transport rate (µmol m-2 s-1)
gsTopt	Stomatal conductance at Topt of Anet (mol m-2 s-1)
gsTL46	Stomatal conductance at Tleaf = 46 ˚C (46 ˚C = mean Tmax for this study) (mol m-2 s-1)
gsdiff	Difference between gsTopt and gsTL46 (mol m-2 s-1)
T50	Temperature at which Fv/Fm is reduced by 50% relative to its value under non-stressed conditions (˚C)

## Sheet: Dataset S1
Treatment	Species	Drought tolerance	DBH	Q10	R25	R30	R45	Topt	Aopt	Tspan	Tmax	ToptETR	gsTopt	gsTL46	gsdiff	T50
control	Eschweilera coriacea	vulnerable	34.5	2.9861	0.142222	0.279058	1.43996	32.7134	2.92445	4.98693	42.9001	NA	0.0226992	0.00699773	0.0157014	48.9189
control	Eschweilera coriacea	vulnerable	21.7	3.00907	NA	0.289416	1.51067	33.8399	5.82379	8.1167	45.1966	38.8344	0.0636682	0.0153833	0.0482849	49.7748
control	Eschweilera coriacea	vulnerable	30.5	2.0051	0.416174	0.605691	1.71971	29.3045	7.43583	9.01443	42.8905	32.0891	0.10141	0.011908	0.0895017	49.3694
exclusion	Eschweilera coriacea	vulnerable	36	1.45417	0.402711	0.501036	0.878601	34.1008	3.0548	4.73931	42.9485	39.5139	0.0297074	0	0.0297074	49.2793
exclusion	Eschweilera coriacea	vulnerable	26.4	1.60142	0.237914	0.382579	0.775315	32.6902	5.28627	11.0881	46.4593	NA	0.0699502	0.0262147	0.0437356	49.5045
exclusion	Eschweilera coriacea	vulnerable	18.8	2.23592	0.1887	0.228447	0.763781	28.6637	2.62085	10.8774	44.6358	34.7829	0.0295803	0.0173318	0.0122486	50.7658
control	Licania octandra	resistant	22.7	1.47869	0.283442	0.557801	1.00299	NA	NA	NA	50.6846	43.4008	NA	0.0151907	NA	48.7387
control	Licania octandra	resistant	30.4	2.2226	0.226132	0.285676	0.946597	NA	NA	NA	42.1228	NA	NA	0.0333284	NA	49.5495
control	Licania octandra	resistant	16.5	1.51875	0.259333	0.471059	0.881668	NA	NA	NA	44.6968	NA	NA	0.0243195	NA	48.7387
exclusion	Licania octandra	resistant	14.7	1.94489	0.169744	0.212728	0.576987	NA	NA	NA	38.8915	32.1058	NA	0.0229297	NA	49.955
exclusion	Licania octandra	resistant	11.4	2.64496	0.201173	0.418967	1.80222	NA	NA	NA	43.1714	38.5889	NA	0	NA	49.7748
exclusion	Licania octandra	resistant	12.6	1.35912	0.187042	0.590544	0.935703	NA	NA	NA	41.4657	NA	NA	0.0164113	NA	48.2432
control	Manilkara bidentata ssp. amazonica	vulnerable	26.8	NA	NA	NA	NA	NA	NA	NA	NA	NA	NA	NA	NA	51.5315
control	Manilkara bidentata ssp. amazonica	vulnerable	48.9	NA	NA	NA	NA	NA	NA	NA	NA	NA	NA	NA	NA	50.6757
control	Manilkara bidentata ssp. amazonica	vulnerable	54.3	NA	NA	NA	NA	NA	NA	NA	NA	NA	NA	NA	NA	51.1261
exclusion	Manilkara bidentata ssp. amazonica	vulnerable	40.8	NA	NA	NA	NA	NA	NA	NA	NA	NA	NA	NA	NA	51.4414
exclusion	Manilkara bidentata ssp. amazonica	vulnerable	28.3	NA	NA	NA	NA	NA	NA	NA	NA	NA	NA	NA	NA	50.2703
exclusion	Manilkara bidentata ssp. amazonica	vulnerable	37.7	NA	NA	NA	NA	NA	NA	NA	NA	NA	NA	NA	NA	50.9009
control	Minquartia guianensis	resistant	12.3	1.82257	0.104586	0.312112	0.767955	35.0975	4.08597	13.3895	50.4547	40.6561	0.0381548	0.0273788	0.010776	51.5766
control	Minquartia guianensis	resistant	40	2.12616	0.294754	0.515821	1.59916	30.7544	6.89905	17.1734	48.4157	34.9265	0.0741024	0.0945302	-0.0204278	47.7477
control	Minquartia guianensis	resistant	24.6	1.58755	0.81488	0.934776	1.86981	32.633	2.52137	11.6205	47.3478	NA	0.0218121	0.0165567	0.00525543	49.2342
exclusion	Minquartia guianensis	resistant	41.3	1.77822	0.220064	0.218116	0.517208	29.6916	2.40308	9.8703	45.3441	NA	0.0218573	0.00599386	0.0158634	45.1351
exclusion	Minquartia guianensis	resistant	19.9	2.45136	0.172766	0.357282	1.37126	30.3219	7.65746	12.2991	45.9557	37.1899	0.107556	0.0309868	0.0765693	47.4775
exclusion	Minquartia guianensis	resistant	25.4	2.65592	0.309284	0.371991	1.61011	29.3727	6.93016	16.8022	48.1581	34.5902	0.115781	0.118924	-0.00314279	47.3874
control	Pouteria decorticans	vulnerable	11.5	3.1592	0.216876	0.233761	1.31262	31.4749	7.32109	7.55379	43.1389	36.11	0.112916	0	0.112916	50.0901
control	Pouteria decorticans	vulnerable	13.5	2.38148	0.158635	0.257749	0.947257	29.6126	5.85434	16.5943	48.1656	34.1919	0.0818987	0.0494737	0.032425	48.6036
control	Pouteria decorticans	vulnerable	24.2	2.97934	NA	0.127595	0.656167	30.7761	3.67974	14.2102	46.6635	NA	0.047071	0.0234357	0.0236354	50.3153
exclusion	Pouteria decorticans	vulnerable	12.5	1.74303	0.191321	0.316797	0.729019	33.9038	3.58194	9.15652	46.0808	38.8894	0.0455635	0.00399634	0.0415671	48.964
exclusion	Pouteria decorticans	vulnerable	10.9	1.19349	0.371817	0.625038	0.814957	32.882	4.18158	7.98473	45.0736	33.3933	0.025781	0.0152358	0.0105452	47.2973
exclusion	Pouteria decorticans	vulnerable	12.3	1.24079	0.163452	0.554191	0.765961	33.4519	4.08503	8.41719	44.9235	NA	0.0404089	0.00823764	0.0321712	49.7297
control	Pouteria guianensis	vulnerable	12.8	1.51275	0.308804	0.567928	1.05668	33.6995	5.67517	9.86765	44.7319	37.5676	0.0776648	0	0.0776648	49.6847
control	Pouteria guianensis	vulnerable	26.5	1.92895	0.345712	0.422069	1.13074	31.9782	6.33334	11.4275	47.046	35.0675	0.0776762	0.0318661	0.0458101	49.955
control	Pouteria guianensis	vulnerable	32.7	1.9647	0.484099	0.596002	1.64131	32.4938	6.55407	15.1212	49.3997	NA	0.108008	0.0510628	0.0569448	48.4685
exclusion	Pouteria guianensis	vulnerable	19.7	2.16639	0.19712	0.337164	1.0751	33.6096	6.08038	6.00502	42.935	35.2375	0.0652315	0.00922392	0.0560076	46.0811
exclusion	Pouteria guianensis	vulnerable	11.5	1.55356	0.395377	0.677995	1.31286	32.653	7.49904	7.74818	43.965	NA	0.0709038	0.00338783	0.067516	46.3063
exclusion	Pouteria guianensis	vulnerable	27.5	2.42741	0.206993	0.419871	1.58793	34.5129	6.93392	10.3815	46.1197	38.6822	0.0844318	0	0.0844318	46.7117
control	Swartzia racemosa	resistant	47	1.81866	0.62759	1.08483	2.66065	NA	10.6452	NA	NA	NA	NA	0.240591	NA	49.6847
control	Swartzia racemosa	resistant	67.9	2.72791	0.377224	0.487879	2.19815	30.7004	10.8895	32.6591	NA	33.1441	0.139374	0.167448	-0.0280745	51.1712
control	Swartzia racemosa	resistant	26.8	1.56383	0.413667	0.602591	1.17844	34.5965	6.11815	20.4253	56.87	39.6855	0.0833112	0.123965	-0.0406541	52.4775
exclusion	Swartzia racemosa	resistant	22.7	1.5479	0.407957	0.687104	1.32324	38.8574	5.75941	5.79914	50.3955	37.5922	0.0483052	0.0384313	0.00987388	46.036
exclusion	Swartzia racemosa	resistant	49.6	1.45534	0.798792	0.995249	1.74735	35.2363	11.2055	14.7988	51.7819	38.2244	0.120712	0.0862705	0.0344415	49.0991
exclusion	Swartzia racemosa	resistant	37.3	1.52988	0.543109	0.900272	1.70357	36.2668	9.03981	11.936	45.8043	NA	0.104718	0.0752858	0.0294319	49.2342
control	Vouacapoua americana	resistant	55.9	1.52371	0.327505	0.413441	0.777622	32.6489	6.48165	24.1196	54.3698	45.3641	0.0994197	0.0289241	0.0704956	51.6216
control	Vouacapoua americana	resistant	34.3	2.35638	0.305907	0.258514	0.935086	34.7488	3.25914	11.7873	47.9274	36.4495	0.0441097	0.0562732	-0.0121635	50.045
control	Vouacapoua americana	resistant	28.8	2.22601	NA	0.221142	0.734451	35.4778	4.68444	10.1788	47.8115	NA	0.0575945	0.0298809	0.0277136	51.9369
exclusion	Vouacapoua americana	resistant	45.1	2.09192	0.206455	0.411535	1.24516	29.772	4.24416	17.8658	49.7465	38.7569	0.0461467	0.0430471	0.00309961	48.018
exclusion	Vouacapoua americana	resistant	35.5	1.83674	0.444664	0.499386	1.24311	32.3909	7.58347	19.5683	54.269	NA	0.0936756	0.0746328	0.0190428	48.1982
exclusion	Vouacapoua americana	resistant	16.3	1.73455	0.178483	0.370645	0.846718	33.4962	3.16278	15.4425	50.7614	41.9132	0.0333442	0.0196447	0.0136995	49.2342
